# Supplementary material for: Management of Esophageal Cancer-Associated Respiratory–Digestive Tract Fistulas
Source: Cancers (Basel). 2022 Feb 26;14(5):1220. doi: 10.3390/cancers14051220 (PMC8909259; doi:10.3390/cancers14051220)
Supplement: Supplementary file 1 [file cancers-14-01220-s001.zip]

Archive with 1 entries (1 files):
- cancers-1555950-supplementary.pdf
